# Supplementary material for: Identification and expression analysis of MAPK cascade gene family in foxtail millet (Setaria italica)
Source: Plant Signal Behav. 2023 Aug 16;18(1):2246228. doi: 10.1080/15592324.2023.2246228 (PMC10435010; doi:10.1080/15592324.2023.2246228)
Supplement: Supplemental Material [file KPSB_A_2246228_SM9810.zip]

Archive with 9 entries (9 files):
- Fig. S1.jpg
- Fig. S2.jpg
- Table S1.docx
- Table S2.docx
- Table S3.docx
- Table S4.docx
- Table S5.docx
- Table S6.docx
- Table S7.docx
